# Supplementary material for: Polyol-Mediated Synthesis of V2O5–WO3/TiO2 Catalysts for Low-Temperature Selective Catalytic Reduction with Ammonia
Source: Nanomaterials (Basel). 2022 Oct 18;12(20):3644. doi: 10.3390/nano12203644 (PMC9610785; doi:10.3390/nano12203644)
Supplement: Supplementary file 1 [file nanomaterials-12-03644-s001.zip]

Archive with 1 entries (1 files):
- nanomaterials-1975681-supplementary.pdf
